# Supplementary material for: Arthroscopic release for frozen shoulder: Does the timing of intervention and diabetes affect outcome?
Source: PLoS One. 2019 Nov 11;14(11):e0224986. doi: 10.1371/journal.pone.0224986 (PMC6844453; doi:10.1371/journal.pone.0224986)
Supplement: S1 File — (XLSX) [file pone.0224986.s001.xlsx]

## Sheet: 工作表1
Patient No.	Sex	DM	Group	pre-FLEX	pre-ABD	pre-ER	post-FLEX	post-ABD	post-ER	ASES	DASH	Relief period (wks)	Duration (wks)	Overall duration (wks)	satisfaction	f/u (mon)
1	F	Y	A	60	60	5	120	150	15	50	38.64	6	8	14	3	21
2	F	N	A	90	90	20	180	180	45	100	0	4	8	12	9	21
3	F	N	A	90	90	20	180	180	45	98.33	9.01	8	8	16	5	19
4	M	N	A	90	90	15	120	150	30	88.33	15.91	4	8	12	5	19
5	M	Y	A	100	110	15	150	180	45	75	11.34	3	8	11	8	34
6	M	N	A	120	90	30	180	180	30	88.33	9.01	3	8	11	8	48
7	F	N	A	110	90	10	180	165	30	90	4.55	3	8	11	9	39
8	M	Y	A	80	100	20	150	180	45	80	6.82	3	8	11	7	44
9	F	N	A	90	100	20	150	180	45	61.67	20.45	4	12	16	8	27
10	F	N	A	90	90	10	120	180	35	73.33	15.91	2	12	14	3	22
11	F	N	A	70	90	15	180	180	45	98.33	0	0	12	12	8	19
12	F	Y	A	90	90	5	180	180	15	90	6.82	4	12	16	9	19
13	F	N	A	90	60	30	180	180	45	98.33	0	1	12	13	10	17
14	M	N	A	90	90	25	180	180	45	98.33	0	1	12	13	9	17
15	F	Y	A	90	90	25	150	150	35	80	13.64	12	12	24	7	17
16	M	N	A	90	90	25	180	180	45	100	0	2	12	14	9	17
17	F	N	A	60	60	10	120	150	35	86.67	11.36	3	12	15	8	14
18	F	N	A	80	60	20	180	180	45	83.33	6.82	3	12	15	9	36
19	F	N	A	70	60	20	180	180	45	96.67	4.55	3	12	15	8	35
20	F	N	A	70	50	30	150	180	45	98.33	2.27	4	12	16	6	33
21	F	N	A	100	90	20	180	180	30	61.67	24.09	8	12	20	6	33
22	F	Y	A	90	75	20	180	180	30	90	13.64	4	12	16	8	31
23	M	N	A	90	120	20	150	165	30	80	2.27	4	12	16	7	43
24	F	Y	A	90	90	30	150	180	45	90	9.09	4	12	16	7	28
25	F	N	B	60	70	15	180	150	35	96.67	9.01	8	16	24	8	23
26	M	N	B	90	100	20	180	180	45	98.33	0	2	16	18	8	19
27	F	N	B	30	30	30	180	180	45	83.33	9.09	3	16	19	8	30
28	M	Y	B	100	120	30	180	180	30	100	2.27	2	16	18	8	28
29	F	N	B	100	90	30	180	180	45	61.67	34.09	4	16	20	6	27
30	F	N	B	110	170	40	150	180	45	98.33	2.27	12	16	28	7	39
31	F	N	B	90	80	10	150	180	35	63.33	24.01	12	20	32	7	23
32	M	N	B	160	100	35	180	180	45	90	9.01	12	20	32	8	22
33	M	N	B	50	110	30	150	165	45	90	2.27	3	20	23	8	47
34	M	N	B	100	60	20	180	165	30	100	0	3	20	23	8	46
35	F	Y	B	170	60	20	120	150	30	91.67	9.09	4	20	24	8	45
36	F	N	B	150	60	20	150	180	45	70	9.09	3	24	27	8	29
37	F	N	B	90	70	15	180	180	45	100	0	6	24	30	10	25
38	M	N	B	80	60	15	180	180	45	100	0	1	24	25	8	25
39	M	N	B	110	80	30	180	180	45	100	0	0	24	24	10	25
40	M	N	B	110	80	30	180	150	35	98.33	9.01	4	24	28	8	24
41	F	N	B	100	110	25	150	180	35	83.33	18.18	4	24	28	7	24
42	F	Y	B	90	90	5	150	180	35	93.33	22.73	2	24	26	8	23
43	M	N	B	60	70	10	120	150	35	66.67	24.01	0	24	24	8	23
44	F	N	B	90	90	10	180	180	45	100	0	0	24	24	10	23
45	F	N	B	90	90	10	150	150	35	90	9.01	1	24	25	10	23
46	M	Y	B	90	90	15	180	180	45	100	0	1	24	25	9	23
47	M	N	B	70	90	10	165	180	35	90	4.55	2	24	26	9	16
48	F	Y	B	90	90	25	150	150	45	86.67	11.36	4	24	28	8	16
49	M	N	B	70	90	20	150	165	45	88.33	4.55	2	24	26	8	16
50	F	N	B	90	40	30	150	120	45	83.33	13.64	3	24	27	7	15
51	F	N	B	120	120	15	180	180	45	100	6.82	4	24	28	7	15
52	M	Y	B	90	90	25	150	150	45	76.67	25	2	24	26	6	15
53	M	N	B	90	90	5	120	180	45	81.67	2.27	2	24	26	9	14
54	M	N	B	90	90	5	180	180	45	98.33	2.27	2	24	26	9	14
55	F	N	B	60	60	10	120	150	35	88.33	6.82	3	24	27	8	14
56	M	N	B	70	50	20	180	60	45	94.67	0	3	24	27	8	33
57	F	N	B	70	90	10	180	180	30	86.67	4.55	3	24	27	8	31
58	F	N	B	80	90	30	180	180	45	100	0	2	24	26	9	31
59	M	N	B	80	80	20	180	180	30	90	11.34	3	24	27	9	30
60	F	N	B	90	90	30	180	180	45	98.33	9.09	3	24	27	8	28
61	F	N	B	95	90	5	180	180	30	83.33	6.82	4	24	28	7	26
62	F	N	B	150	100	20	150	180	30	88.33	6.82	4	24	28	7	26
63	M	Y	B	90	90	45	180	180	45	100	0	2	24	26	9	26
64	M	N	B	150	100	20	180	165	45	91.67	9.09	4	24	28	8	47
65	F	N	B	80	110	10	150	180	45	91.67	6.82	4	24	28	7	46
66	M	Y	B	100	10	20	180	180	30	91.67	2.27	3	24	27	9	45
67	F	N	B	120	110	15	180	165	45	80	4.55	4	24	28	7	42
68	F	N	B	100	60	10	120	150	15	98.33	0	4	24	28	9	42
69	M	N	B	120	80	10	120	165	30	95	2.27	3	24	27	8	40
70	M	N	B	60	60	5	150	180	30	91.67	4.55	2	24	26	8	40
71	F	Y	B	100	110	15	180	165	30	96.67	0	2	24	26	9	40
72	F	Y	C	90	90	25	120	120	15	18.33	59.01	4	28	32	5	17
73	F	N	C	90	90	20	180	180	30	90	13.64	3	28	31	8	34
74	F	N	C	80	80	20	180	180	45	91.67	4.55	3	32	35	8	30
75	F	N	C	120	90	5	150	180	15	60	38.64	4	32	36	6	29
76	F	N	C	90	90	25	150	150	45	80	9.1	2	40	42	8	17
77	M	N	C	80	45	15	180	180	45	96.67	4.55	1	48	49	9	25
78	F	Y	C	130	130	15	150	180	30	60	31.82	8	48	56	10	24
79	M	Y	C	60	60	20	150	180	35	91.67	9.01	0	48	48	7	23
80	F	N	C	50	50	15	150	150	35	85	9.01	24	48	72	7	22
81	M	Y	C	90	80	10	180	180	45	100	4.55	0	48	48	10	20
82	F	N	C	70	60	0	120	150	15	23.33	45.45	4	48	52	8	20
83	F	N	C	100	40	25	180	120	35	90	6.82	4	48	52	9	18
84	F	Y	C	90	90	25	180	150	35	76.67	15.91	4	48	52	8	17
85	F	N	C	90	80	10	180	150	45	98.33	2.27	4	48	52	8	15
86	F	N	C	90	90	30	180	180	30	91.67	4.55	3	48	51	9	36
87	M	Y	C	90	90	15	150	180	30	91.67	2.27	2	48	52	9	29
88	F	N	C	90	90	30	150	180	45	75	20.45	4	48	52	6	28
89	F	N	C	150	100	30	180	180	45	98.33	2.27	4	48	52	7	28
90	F	N	C	95	80	20	180	180	45	91.67	2.27	2	48	50	8	26
91	M	N	C	110	60	30	150	150	45	100	0	2	48	50	10	49
92	F	N	C	90	70	45	180	165	45	73.33	13.64	4	48	52	8	44
93	F	N	C	60	160	45	120	150	30	53.33	40.91	4	48	52	5	42
94	F	N	C	100	90	40	180	165	30	90	2.27	4	48	52	7	41
95	F	N	C	140	80	45	150	165	30	83.33	4.55	4	48	52	8	41
96	F	N	C	90	90	45	180	165	30	76.67	6.82	3	48	51	8	40
97	F	N	C	90	90	30	150	180	45	95	11.34	4	48	52	7	36
98	M	N	D	80	80	10	180	180	45	91.67	6.82	4	72	76	8	40
99	M	N	D	90	60	5	180	180	45	56.67	31.82	8	72	80	5	43
100	F	Y	D	90	100	25	150	180	35	90	25	3	72	75	10	21
101	F	N	D	60	90	10	120	150	30	88.33	2.27	2	72	74	8	42
102	M	Y	D	100	40	0	180	180	45	88.33	11.36	8	72	80	8	44
103	F	Y	D	90	90	15	150	180	35	80	6.82	1	96	97	9	21
104	M	N	D	60	80	15	120	150	45	68.33	22.73	4	96	100	7	15
105	F	N	D	45	60	30	180	180	45	98.33	0	2	96	98	8	36
106	M	Y	D	80	90	20	180	180	45	98.33	2.27	4	96	100	6	34
107	F	Y	D	90	90	40	150	180	30	61.67	20.45	4	96	100	8	32
108	F	N	D	70	100	10	180	180	30	83.33	6.82	3	96	99	8	30
109	f	N	D	90	80	30	150	180	45	85	9.09	3	96	99	8	30
110	M	N	D	90	120	30	180	180	45	96.67	0	2	96	98	9	28
111	M	Y	D	120	60	30	180	180	45	76.67	13.64	3	96	99	9	27
112	F	N	D	50	80	15	180	165	30	90	4.55	4	96	100	8	47
113	F	N	D	110	70	30	180	165	45	88.33	2.27	3	96	99	8	42
114	F	N	D	90	100	20	180	165	45	98.33	0	3	96	99	10	42
115	F	Y	D	170	90	10	180	165	45	81.67	6.82	4	96	100	7	42
116	M	N	D	90	60	15	180	165	30	90	0	2	144	146	9	45
117	M	N	D	45	80	10	180	165	30	91.67	0	4	164	168	8	42
118	F	N	D	80	90	10	180	180	45	71.67	43.18	3	192	195	6	46
119	F	Y	D	100	100	20	180	150	30	68.33	15.91	4	192	196	7	41
120	M	N	D	90	100	20	180	165	30	76.67	6.82	3	192	195	7	40
121	M	N	D	70	80	15	150	165	30	95	4.55	4	240	244	8	39
122	F	N	D	90	100	25	165	180	45	98.33	2.27	3	240	243	10	15
123	F	N	D	90	120	20	165	180	45	91.67	9.55	3	240	243	10	14
124	M	N	D	100	90	5	180	165	30	91.67	6.82	2	240	242	8	48
125	F	Y	D	70	110	15	150	180	30	91.67	6.82	4	240	244	7	43
126	F	N	D	90	60	10	150	165	30	80	4.55	4	336	340	8	39
127	F	Y	D	100	90	20	180	180	45	75	11.34	4	480	484	7	43
